# Supplementary material for: Methylation Enables Sensitive LC-MS/MS Quantification of Ciclopirox in a Mouse Pharmacokinetics Study
Source: Molecules. 2025 Sep 3;30(17):3599. doi: 10.3390/molecules30173599 (PMC12430005; doi:10.3390/molecules30173599)
Supplement: Supplementary file 1 [file molecules-30-03599-s001.zip]

Archive with 1 entries (1 files):
- molecules-3838356-supplementary.pdf
